# Supplementary material for: 4-Hy­droxy­pyridinium-3-sulfonate
Source: Acta Crystallogr Sect E Struct Rep Online. 2010 Dec 4;67(Pt 1):o11. doi: 10.1107/S1600536810049603 (PMC3050178; doi:10.1107/S1600536810049603)
Supplement: Supplementary file 1 [file e-67-00o11-sup1.cif]

##############################################################################
###                                                                        ###
###        Electronic paper (Acta Crystallographica Section E)             ###
###                                                                        ###
##############################################################################
#                                                                            #
# This CIF contains the data in a paper accepted for publication in Acta     #
# Crystallographica Section E. It conforms to the requirements of Notes      #
# for Authors for Section E, and has been peer reviewed under the auspices   #
# of the IUCr Commission on Journals.                                        #
#                                                                            #
# Full details of the Crystallographic Information File format               #
# are given in the paper "The Crystallographic Information File (CIF):       #
# a New Standard Archive File for Crystallography" by S. R. Hall, F. H.      #
# Allen and I. D. Brown [Acta Cryst. (1991), A47, 655-685].                  #
#                                                                            #
# The current version of the core CIF dictionary is obtainable from          #
# ftp://ftp.iucr.org/pub/cif_core.dic. The current version number is 2.4.    #
#                                                                            #
# Software is freely available for graphical display of the structure(s) in  #
# this CIF.  For information consult the CIF home page http://www.iucr.org/  #
# cif/home.html                                                              #
#                                                                            #
# This file may be used for bona fide research purposes within the           #
# scientific community so long as proper attribution is given to the journal # 
# article from which it was obtained.                                        #
#                                                                            #
##############################################################################
                                             
data_global
_audit_creation_method     SHELXL-97
_journal_date_recd_electronic     2010-11-15
_journal_date_accepted     2010-11-26
_journal_name_full     'Acta Crystallographica, Section E'
_journal_year     2011
_journal_volume     67
_journal_issue      1
_journal_page_first     o11
_journal_page_last     o11
_journal_paper_category     QO
_journal_coeditor_code     IM2249
_publ_contact_author
;
     Dr. Seik Weng Ng
     Department of Chemistry
     University of Malaya
     50603 Kuala Lumpur
     Malaysia
;
_publ_contact_author_email     seikweng@um.edu.my
_publ_contact_author_fax     '03 7967 4193'
_publ_contact_author_phone     '03 7967 6778'
_publ_section_title
;
4-Hydroxypyridinium-3-sulfonate
;
loop_
    _publ_author_name
    _publ_author_address
    'Zhu, Zhi-Biao'
;
     College of Chemistry and Materials Science
     Heilongjiang University
     Harbin 150080
     People's Republic of China
;
    'Gao, Shan'
;
     College of Chemistry and Materials Science
     Heilongjiang University
     Harbin 150080
     People's Republic of China
;
    'Ng, Seik Weng'
;
     Department of Chemistry
     University of Malaya
     50603 Kuala Lumpur
     Malaysia
;
data_I
_audit_creation_method     SHELXL-97
_chemical_name_systematic
;
4-Hydroxypyridinium-3-sulfonate
;
_chemical_name_common     ?
_chemical_formula_moiety     'C5 H5 N O4 S'
_chemical_formula_sum     'C5 H5 N O4 S'
_chemical_formula_iupac     'C5 H5 N O4 S'
_chemical_formula_weight     175.16
_chemical_melting_point     ?
_symmetry_cell_setting     orthorhombic
_symmetry_space_group_name_H-M     'P 21 21 21'
_symmetry_space_group_name_Hall     'P 2ac 2ab'
loop_
    _symmetry_equiv_pos_as_xyz
    'x, y, z'
    '-x+1/2, -y, z+1/2'
    'x+1/2, -y+1/2, -z'
    '-x, y+1/2, -z+1/2'
_cell_length_a     6.7980(2)
_cell_length_b     8.7618(3)
_cell_length_c     10.6797(3)
_cell_angle_alpha     90.00
_cell_angle_beta     90.00
_cell_angle_gamma     90.00
_cell_volume     636.11(3)
_cell_formula_units_Z     4
_cell_measurement_reflns_used     6017
_cell_measurement_theta_min     3.0
_cell_measurement_theta_max     27.4
_cell_measurement_temperature     293(2)
_exptl_crystal_description     Prism
_exptl_crystal_colour     Colorless
_exptl_crystal_size_max     0.28
_exptl_crystal_size_mid     0.23
_exptl_crystal_size_min     0.17
_exptl_crystal_density_diffrn     1.829
_exptl_crystal_density_meas     ?
_exptl_crystal_density_method     'not measured'
_exptl_crystal_F_000     360
_exptl_absorpt_coefficient_mu     0.467
_exptl_absorpt_correction_type     multi-scan
_exptl_absorpt_process_details     '(ABSCOR; Higashi, 1995)'
_exptl_absorpt_correction_T_min     0.8804
_exptl_absorpt_correction_T_max     0.9249
_diffrn_ambient_temperature     293(2)
_diffrn_radiation_type     MoK\a
_diffrn_radiation_wavelength     0.71073
_diffrn_radiation_source     'fine-focus sealed tube'
_diffrn_radiation_monochromator     graphite
_diffrn_measurement_device_type     'Rigaku R-AXIS RAPID'
_diffrn_measurement_method     \w
_diffrn_detector_area_resol_mean     '10.000'
_diffrn_reflns_number     6216
_diffrn_reflns_av_R_equivalents     0.0167
_diffrn_reflns_av_sigmaI/netI     0.0129
_diffrn_reflns_theta_min     3.01
_diffrn_reflns_theta_max     27.42
_diffrn_reflns_theta_full     27.42
_diffrn_measured_fraction_theta_max     1.000
_diffrn_measured_fraction_theta_full     1.000
_diffrn_reflns_limit_h_min     -8
_diffrn_reflns_limit_h_max     7
_diffrn_reflns_limit_k_min     -11
_diffrn_reflns_limit_k_max     11
_diffrn_reflns_limit_l_min     -13
_diffrn_reflns_limit_l_max     13
_diffrn_standards_number     0
_diffrn_standards_interval_count     0
_diffrn_standards_interval_time     0
_diffrn_standards_decay_%     0
_reflns_number_total     1449
_reflns_number_gt     1403
_reflns_threshold_expression     I>2\s(I)
_refine_ls_structure_factor_coef     Fsqd
_refine_ls_matrix_type     full
_refine_ls_R_factor_all     0.0248
_refine_ls_R_factor_gt     0.0237
_refine_ls_wR_factor_gt     0.0649
_refine_ls_wR_factor_ref     0.0679
_refine_ls_goodness_of_fit_ref     1.087
_refine_ls_restrained_S_all     1.086
_refine_ls_number_reflns     1449
_refine_ls_number_parameters     121
_refine_ls_number_restraints     5
_refine_ls_hydrogen_treatment     refall
_refine_ls_weighting_scheme     calc
_refine_ls_weighting_details
         'calc w=1/[\s^2^(Fo^2^)+(0.0488P)^2^+0.0899P] where P=(Fo^2^+2Fc^2^)/3'
_atom_sites_solution_hydrogens     geom
_atom_sites_solution_primary     direct
_atom_sites_solution_secondary     difmap
_refine_ls_shift/su_max     0.001
_refine_ls_shift/su_mean     0.001
_refine_diff_density_max     0.248
_refine_diff_density_min     -0.230
_refine_ls_extinction_method     none
_refine_ls_extinction_coef     ?
_refine_ls_abs_structure_details     'Flack (1983), 785 Friedel pairs'
_refine_ls_abs_structure_Flack     0.31(8)
loop_
    _atom_type_symbol
    _atom_type_description
    _atom_type_scat_dispersion_real
    _atom_type_scat_dispersion_imag
    _atom_type_scat_source
    'C' 'C' 0.0033 0.0016
                         'International Tables Vol C Tables 4.2.6.8 and 6.1.1.4'
    'H' 'H' 0.0000 0.0000
                         'International Tables Vol C Tables 4.2.6.8 and 6.1.1.4'
    'N' 'N' 0.0061 0.0033
                         'International Tables Vol C Tables 4.2.6.8 and 6.1.1.4'
    'O' 'O' 0.0106 0.0060
                         'International Tables Vol C Tables 4.2.6.8 and 6.1.1.4'
    'S' 'S' 0.1246 0.1234
                         'International Tables Vol C Tables 4.2.6.8 and 6.1.1.4'
_computing_data_collection     'RAPID-AUTO (Rigaku, 1998)'
_computing_cell_refinement     'RAPID-AUTO (Rigaku, 1998)'
_computing_data_reduction     'CrystalStructure (Rigaku/MSC, 2002)'
_computing_structure_solution     'SHELXS97 (Sheldrick, 2008)'
_computing_structure_refinement     'SHELXL97 (Sheldrick, 2008)'
_computing_molecular_graphics     'X-SEED (Barbour, 2001)'
_computing_publication_material     'publCIF (Westrip, 2010)'
loop_
    _atom_site_type_symbol
    _atom_site_label
    _atom_site_fract_x
    _atom_site_fract_y
    _atom_site_fract_z
    _atom_site_U_iso_or_equiv
    _atom_site_adp_type
    _atom_site_calc_flag
    _atom_site_refinement_flags
    _atom_site_occupancy
    _atom_site_disorder_assembly
    _atom_site_disorder_group
    S S1 0.84628(5) 0.31587(4) 0.15713(3) 0.02340(12) Uani d . 1 . .
    O O1 0.81623(18) 0.44053(16) 0.41523(12) 0.0304(3) Uani d D 1 . .
    O O2 0.7512(2) 0.46465(15) 0.13994(12) 0.0348(3) Uani d . 1 . .
    O O3 0.71610(16) 0.20834(15) 0.21966(11) 0.0307(3) Uani d . 1 . .
    O O4 0.9407(2) 0.25936(17) 0.04580(11) 0.0344(3) Uani d . 1 . .
    N N1 1.37517(19) 0.33180(18) 0.31720(15) 0.0310(3) Uani d D 1 . .
    C C1 1.3417(3) 0.3866(2) 0.43239(17) 0.0317(4) Uani d D 1 . .
    C C2 1.1563(3) 0.42245(19) 0.47075(15) 0.0282(3) Uani d D 1 . .
    C C3 0.9993(2) 0.40609(18) 0.38677(14) 0.0224(3) Uani d . 1 . .
    C C4 1.0389(2) 0.34817(17) 0.26608(14) 0.0216(3) Uani d . 1 . .
    C C5 1.2292(2) 0.3108(2) 0.23489(15) 0.0274(3) Uani d D 1 . .
    H H1O 0.794(5) 0.485(3) 0.4827(16) 0.064(9) Uiso d D 1 . .
    H H1N 1.4924(18) 0.306(3) 0.2930(19) 0.036(6) Uiso d D 1 . .
    H H1 1.456(2) 0.394(3) 0.4826(19) 0.038(6) Uiso d D 1 . .
    H H2 1.138(3) 0.463(2) 0.5519(11) 0.021(4) Uiso d D 1 . .
    H H5 1.267(3) 0.263(3) 0.1575(14) 0.042(6) Uiso d D 1 . .
loop_
    _atom_site_aniso_label
    _atom_site_aniso_U_11
    _atom_site_aniso_U_22
    _atom_site_aniso_U_33
    _atom_site_aniso_U_12
    _atom_site_aniso_U_13
    _atom_site_aniso_U_23
    S1 0.02372(18) 0.02877(19) 0.01770(17) 0.00307(16) -0.00047(14) -0.00191(14)
    O1 0.0236(6) 0.0426(7) 0.0249(6) 0.0052(5) 0.0026(5) -0.0082(5)
    O2 0.0429(7) 0.0352(7) 0.0262(6) 0.0118(5) -0.0080(6) 0.0003(5)
    O3 0.0259(5) 0.0354(6) 0.0308(6) -0.0021(5) 0.0030(5) -0.0030(5)
    O4 0.0361(6) 0.0460(7) 0.0212(5) 0.0012(6) 0.0036(5) -0.0086(5)
    N1 0.0174(6) 0.0363(8) 0.0393(8) 0.0029(6) 0.0028(5) 0.0047(6)
    C1 0.0258(8) 0.0326(8) 0.0368(9) -0.0014(7) -0.0071(8) 0.0052(7)
    C2 0.0298(8) 0.0321(7) 0.0227(7) -0.0004(8) -0.0030(7) 0.0001(6)
    C3 0.0211(7) 0.0237(7) 0.0224(7) 0.0004(6) 0.0014(6) 0.0017(5)
    C4 0.0210(7) 0.0249(7) 0.0189(6) 0.0016(5) 0.0009(5) 0.0011(6)
    C5 0.0253(7) 0.0296(7) 0.0273(7) 0.0022(7) 0.0063(6) 0.0018(7)
loop_
    _geom_bond_atom_site_label_1
    _geom_bond_atom_site_label_2
    _geom_bond_site_symmetry_2
    _geom_bond_distance
    _geom_bond_publ_flag
    S1 O4 . 1.4390(12) ?
    S1 O3 . 1.4549(12) ?
    S1 O2 . 1.4666(13) ?
    S1 C4 . 1.7747(15) ?
    O1 C3 . 1.316(2) ?
    O1 H1O . 0.834(10) ?
    N1 C5 . 1.338(2) ?
    N1 C1 . 1.340(2) ?
    N1 H1N . 0.868(10) ?
    C1 C2 . 1.362(3) ?
    C1 H1 . 0.947(10) ?
    C2 C3 . 1.402(2) ?
    C2 H2 . 0.943(9) ?
    C3 C4 . 1.411(2) ?
    C4 C5 . 1.375(2) ?
    C5 H5 . 0.961(10) ?
loop_
    _geom_angle_atom_site_label_1
    _geom_angle_atom_site_label_2
    _geom_angle_atom_site_label_3
    _geom_angle_site_symmetry_1
    _geom_angle_site_symmetry_3
    _geom_angle
    _geom_angle_publ_flag
    O4 S1 O3 . . 115.32(8) ?
    O4 S1 O2 . . 113.52(8) ?
    O3 S1 O2 . . 111.40(8) ?
    O4 S1 C4 . . 105.51(7) ?
    O3 S1 C4 . . 104.55(7) ?
    O2 S1 C4 . . 105.41(7) ?
    C3 O1 H1O . . 118(2) ?
    C5 N1 C1 . . 121.76(14) ?
    C5 N1 H1N . . 116.7(15) ?
    C1 N1 H1N . . 121.5(15) ?
    N1 C1 C2 . . 121.07(16) ?
    N1 C1 H1 . . 113.9(15) ?
    C2 C1 H1 . . 125.0(15) ?
    C1 C2 C3 . . 119.25(16) ?
    C1 C2 H2 . . 119.0(13) ?
    C3 C2 H2 . . 121.6(13) ?
    O1 C3 C2 . . 123.29(15) ?
    O1 C3 C4 . . 118.31(14) ?
    C2 C3 C4 . . 118.40(15) ?
    C5 C4 C3 . . 119.11(14) ?
    C5 C4 S1 . . 119.83(12) ?
    C3 C4 S1 . . 121.01(11) ?
    N1 C5 C4 . . 120.37(15) ?
    N1 C5 H5 . . 115.2(14) ?
    C4 C5 H5 . . 124.4(14) ?
loop_
    _geom_torsion_atom_site_label_1
    _geom_torsion_atom_site_label_2
    _geom_torsion_atom_site_label_3
    _geom_torsion_atom_site_label_4
    _geom_torsion_site_symmetry_1
    _geom_torsion_site_symmetry_2
    _geom_torsion_site_symmetry_3
    _geom_torsion_site_symmetry_4
    _geom_torsion
    _geom_torsion_publ_flag
    C5 N1 C1 C2 . . . . 0.4(3) ?
    N1 C1 C2 C3 . . . . -2.0(3) ?
    C1 C2 C3 O1 . . . . -178.80(16) ?
    C1 C2 C3 C4 . . . . 1.9(2) ?
    O1 C3 C4 C5 . . . . -179.69(15) ?
    C2 C3 C4 C5 . . . . -0.4(2) ?
    O1 C3 C4 S1 . . . . -2.3(2) ?
    C2 C3 C4 S1 . . . . 177.04(12) ?
    O4 S1 C4 C5 . . . . -3.26(17) ?
    O3 S1 C4 C5 . . . . 118.79(15) ?
    O2 S1 C4 C5 . . . . -123.66(15) ?
    O4 S1 C4 C3 . . . . 179.33(13) ?
    O3 S1 C4 C3 . . . . -58.62(15) ?
    O2 S1 C4 C3 . . . . 58.93(15) ?
    C1 N1 C5 C4 . . . . 1.2(3) ?
    C3 C4 C5 N1 . . . . -1.2(3) ?
    S1 C4 C5 N1 . . . . -178.64(12) ?
loop_
    _geom_hbond_atom_site_label_D
    _geom_hbond_atom_site_label_H
    _geom_hbond_atom_site_label_A
    _geom_hbond_site_symmetry_A
    _geom_hbond_distance_DH
    _geom_hbond_distance_HA
    _geom_hbond_distance_DA
    _geom_hbond_angle_DHA
    _geom_hbond_publ_flag
    O1 H1O O2 2_665 0.830(10)
                            1.760(10)
                                    2.581(2) 166(3) yes
    N1 H1n O3 1_655 0.870(10)
                            1.910(10)
                                    2.762(2) 166(2) yes
