# Supplementary material for: 4-Hy­droxy­pyridinium-3-sulfonate
Source: Acta Crystallogr Sect E Struct Rep Online. 2010 Dec 4;67(Pt 1):o11. doi: 10.1107/S1600536810049603 (PMC3050178; doi:10.1107/S1600536810049603)
Supplement: Supplementary file 2 [file e-67-00o11-Isup2.hkl]

# 
# h,k,l, Fc-squared, Fo-squared, sigma(Fo-squared) and status flag 
# 
data_I
_shelx_title '  P212121  785 Friedel pairs' 
_shelx_refln_list_code          4 
_shelx_F_calc_maximum      108.61 
_exptl_crystal_F_000       360.00 
_reflns_d_resolution_high  0.7716 
 
loop_ 
 _symmetry_equiv_pos_as_xyz 
 'x, y, z' 
 '-x+1/2, -y, z+1/2' 
 'x+1/2, -y+1/2, -z' 
 '-x, y+1/2, -z+1/2' 
 
_cell_length_a     6.7980 
_cell_length_b     8.7618 
_cell_length_c    10.6797 
_cell_angle_alpha  90.000 
_cell_angle_beta   90.000 
_cell_angle_gamma  90.000 
 
_shelx_F_squared_multiplier     1.000 
 
loop_ 
 _refln_index_h 
 _refln_index_k 
 _refln_index_l 
 _refln_F_squared_calc 
 _refln_F_squared_meas 
 _refln_F_squared_sigma 
 _refln_observed_status 
   2   0   0     3726.92     3998.57     69.59 o 
   4   0   0        6.88        9.16      0.97 o 
   6   0   0      608.08      609.36      6.28 o 
   8   0   0       20.09       21.01      1.13 o 
   1   1   0      293.47      324.18      6.73 o 
   2   1   0     4185.97     4165.72     32.52 o 
   3   1   0      657.70      750.56      5.63 o 
   4   1   0       14.87       16.35      0.60 o 
   5   1   0        0.05        1.76      0.40 o 
   6   1   0      478.48      449.17      3.52 o 
   7   1   0        2.22        2.97      0.51 o 
   8   1   0      298.12      291.43      2.51 o 
   0   2   0     2751.68     2853.98     38.51 o 
   1   2   0     2412.08     2618.40     21.54 o 
   2   2   0      124.61      136.08      1.07 o 
   3   2   0      312.41      266.00      2.01 o 
   4   2   0      149.18      137.86      2.37 o 
   5   2   0      618.03      606.49      4.95 o 
   6   2   0        0.42        0.31      0.29 o 
   7   2   0       26.10       26.68      0.92 o 
   8   2   0        0.01        0.46      0.70 o 
   1   3   0     1564.04     1845.34     14.82 o 
   2   3   0       80.84       76.34      0.97 o 
   3   3   0      581.72      627.71      5.33 o 
   4   3   0      430.56      462.58      5.44 o 
   5   3   0      863.70      858.31     12.42 o 
   6   3   0       45.76       43.29      0.91 o 
   7   3   0       69.18       69.69      1.36 o 
   8   3   0       66.52       69.78      1.34 o 
   0   4   0        0.24        0.80      0.56 o 
   1   4   0       44.80       50.62      1.31 o 
   2   4   0      312.51      349.55      2.90 o 
   3   4   0      248.04      213.99      1.93 o 
   4   4   0      156.94      154.07      1.26 o 
   5   4   0       29.68       24.32      1.19 o 
   6   4   0      210.19      212.88      3.00 o 
   7   4   0        0.72       -0.13      0.45 o 
   8   4   0       23.57       28.51      2.08 o 
   1   5   0      169.29      169.76      1.75 o 
   2   5   0      118.82      114.86      1.35 o 
   3   5   0      268.28      303.54      2.81 o 
   4   5   0      228.06      215.32      1.71 o 
   5   5   0      551.17      567.10      5.06 o 
   6   5   0      345.96      346.15      6.12 o 
   7   5   0      100.75      108.73      4.95 o 
   0   6   0      123.08      107.45      1.94 o 
   1   6   0      237.61      233.52      2.28 o 
   2   6   0      142.85      132.89      2.46 o 
   3   6   0     1166.97     1186.26     10.40 o 
   4   6   0      140.40      135.61      1.37 o 
   5   6   0       91.97       87.52      1.23 o 
   6   6   0        0.12        0.61      0.76 o 
   7   6   0        1.93        1.28      2.11 o 
   1   7   0        1.00        1.37      0.56 o 
   2   7   0      272.51      285.87      2.84 o 
   3   7   0      127.52      128.79      1.73 o 
   4   7   0      194.89      199.08      1.96 o 
   5   7   0        5.61        6.50      0.50 o 
   6   7   0      174.30      161.47      5.44 o 
   0   8   0      818.99      810.75     14.35 o 
   1   8   0       11.77       11.83      0.83 o 
   2   8   0      398.70      388.03      4.36 o 
   3   8   0        0.03        0.11      0.41 o 
   4   8   0       67.29       73.85      1.31 o 
   5   8   0        9.22       10.13      1.09 o 
   6   8   0       92.93       99.94      4.69 o 
   1   9   0      141.32      130.76      1.95 o 
   2   9   0       38.52       37.46      1.66 o 
   3   9   0       34.82       32.93      0.96 o 
   4   9   0        5.96        4.96      0.68 o 
   5   9   0       68.24       77.49      3.25 o 
   0  10   0       44.25       47.14      1.80 o 
   1  10   0       54.39       55.45      1.61 o 
   2  10   0       34.69       35.85      1.12 o 
   3  10   0      114.27      108.91      2.41 o 
   4  10   0        0.54        1.69      1.26 o 
   1  11   0        3.15        3.31      1.42 o 
   2  11   0        1.36        0.52      0.65 o 
   1   0   1     2334.03     2386.61     15.32 o 
   2   0   1      264.35      279.40      1.92 o 
   3   0   1       11.52        4.21      0.55 o 
   4   0   1      221.28      238.10      1.99 o 
   5   0   1      166.58      162.49      2.12 o 
   6   0   1       17.44       15.03      0.56 o 
   7   0   1      116.85      111.01      1.22 o 
   8   0   1       67.09       70.94      1.02 o 
  -8   1   1       20.21       20.32      0.79 o 
  -7   1   1       58.16       57.03      0.81 o 
  -6   1   1       65.90       63.50      0.92 o 
  -5   1   1      339.48      322.59      2.36 o 
  -4   1   1      359.69      375.02      2.40 o 
  -3   1   1      127.49      141.02      0.88 o 
  -2   1   1     1038.84     1054.02      5.82 o 
  -1   1   1     1015.67     1127.12      7.72 o 
   0   1   1      243.56      301.09      2.35 o 
   1   1   1     1007.40     1095.10      9.47 o 
   2   1   1     1035.29     1045.72      9.47 o 
   3   1   1      126.11      142.49      1.80 o 
   4   1   1      363.75      377.17      3.50 o 
   5   1   1      343.80      323.03      4.67 o 
   6   1   1       64.20       61.09      0.95 o 
   7   1   1       57.65       57.48      0.93 o 
   8   1   1       20.62       20.83      0.67 o 
  -8   2   1       66.77       68.85      1.35 o 
  -7   2   1       50.63       54.04      0.95 o 
  -6   2   1      255.60      255.72      1.97 o 
  -5   2   1      273.57      268.18      2.11 o 
  -4   2   1      117.92      110.36      0.84 o 
  -3   2   1      216.65      237.87      1.56 o 
  -2   2   1      720.27      729.77      7.60 o 
  -1   2   1     1512.72     1584.83     12.27 o 
   0   2   1    11795.97    10770.93    112.52 o 
   1   2   1     1506.15     1608.96     16.33 o 
   2   2   1      716.89      735.24     10.31 o 
   3   2   1      221.36      246.41      2.96 o 
   4   2   1      116.39      108.89      1.80 o 
   5   2   1      275.05      268.78      2.99 o 
   6   2   1      257.76      256.98      3.04 o 
   7   2   1       50.59       51.40      1.07 o 
   8   2   1       66.18       68.31      1.62 o 
  -8   3   1       68.35       70.83      2.57 o 
  -7   3   1      100.03      102.64      1.42 o 
  -6   3   1      530.60      525.85      4.58 o 
  -5   3   1       40.10       39.45      0.89 o 
  -4   3   1      467.31      434.47      3.03 o 
  -3   3   1     1200.86     1258.85     11.66 o 
  -2   3   1     1433.22     1413.18     11.44 o 
  -1   3   1      843.31      861.31     16.33 o 
   0   3   1     6604.44     6971.87     68.44 o 
   1   3   1      846.27      877.08     19.65 o 
   2   3   1     1429.39     1430.60     12.73 o 
   3   3   1     1203.51     1231.94     11.44 o 
   4   3   1      466.29      432.82      5.31 o 
   5   3   1       40.02       39.42      1.69 o 
   6   3   1      531.95      525.88      5.89 o 
   7   3   1       99.60      101.51      1.51 o 
   8   3   1       69.29       70.34      1.56 o 
  -8   4   1       16.47       19.81      1.95 o 
  -7   4   1       40.72       43.40      0.81 o 
  -6   4   1       93.49       86.63      1.11 o 
  -5   4   1      218.17      223.72      1.82 o 
  -4   4   1      693.29      700.04      4.73 o 
  -3   4   1      185.14      199.94      1.44 o 
  -2   4   1      266.88      272.62      2.23 o 
  -1   4   1      150.91      138.49      1.37 o 
   0   4   1      439.06      402.70      3.19 o 
   1   4   1      149.44      139.36      1.32 o 
   2   4   1      265.09      268.92      2.22 o 
   3   4   1      184.04      197.14      1.94 o 
   4   4   1      691.49      706.48      8.62 o 
   5   4   1      220.34      229.04      3.43 o 
   6   4   1       93.97       88.66      1.96 o 
   7   4   1       40.94       44.53      1.32 o 
   8   4   1       16.56       17.65      1.19 o 
  -7   5   1       35.30       35.21      2.10 o 
  -6   5   1      185.34      182.27      1.89 o 
  -5   5   1      242.66      232.85      1.81 o 
  -4   5   1      246.15      230.18      1.73 o 
  -3   5   1      115.74      110.82      1.43 o 
  -2   5   1      710.36      695.51      5.88 o 
  -1   5   1      765.42      818.60      9.12 o 
   0   5   1        1.57        2.26      0.42 o 
   1   5   1      759.02      814.55      7.42 o 
   2   5   1      708.13      687.05      5.87 o 
   3   5   1      115.70      110.61      1.76 o 
   4   5   1      246.93      228.31      2.37 o 
   5   5   1      243.41      240.11      3.98 o 
   6   5   1      184.39      183.31      2.83 o 
   7   5   1       35.11       35.08      1.58 o 
  -7   6   1        7.42       10.63      2.67 o 
  -6   6   1       11.67       10.97      1.71 o 
  -5   6   1       14.76       13.43      0.39 o 
  -4   6   1      171.72      165.54      1.43 o 
  -3   6   1      122.96      123.83      1.79 o 
  -2   6   1      179.63      185.62      2.52 o 
  -1   6   1       22.24       23.17      0.73 o 
   0   6   1      195.91      196.47      2.95 o 
   1   6   1       22.34       24.00      0.86 o 
   2   6   1      177.23      179.64      4.09 o 
   3   6   1      122.90      121.89      1.86 o 
   4   6   1      170.58      164.54      1.88 o 
   5   6   1       15.24       15.47      1.92 o 
   6   6   1       11.52       11.66      0.93 o 
   7   6   1        6.93        7.50      4.42 o 
  -6   7   1      124.49      118.78      2.42 o 
  -5   7   1      177.54      170.40      2.59 o 
  -4   7   1        9.24        9.53      0.40 o 
  -3   7   1       48.00       46.63      0.90 o 
  -2   7   1      127.21      118.47      3.40 o 
  -1   7   1      295.76      278.93      2.80 o 
   0   7   1      230.58      231.20      2.45 o 
   1   7   1      297.63      277.63      2.93 o 
   2   7   1      126.99      119.97      1.69 o 
   3   7   1       47.74       45.94      0.92 o 
   4   7   1        8.98        9.69      0.72 o 
   5   7   1      176.34      177.60      5.25 o 
   6   7   1      123.46      121.25      2.50 o 
  -6   8   1       58.93       60.50      3.66 o 
  -5   8   1       21.40       21.97      1.30 o 
  -4   8   1       50.11       48.32      1.25 o 
  -3   8   1      260.59      249.48      2.79 o 
  -2   8   1       99.78       98.72      1.47 o 
  -1   8   1       43.67       44.52      1.18 o 
   0   8   1      211.75      207.17      2.52 o 
   1   8   1       43.53       43.99      1.93 o 
   2   8   1      100.96      101.78      1.69 o 
   3   8   1      259.32      249.51      2.38 o 
   4   8   1       50.42       47.18      1.85 o 
   5   8   1       21.18       23.58      1.21 o 
   6   8   1       58.50       60.40      3.04 o 
  -5   9   1       63.18       66.72      2.49 o 
  -4   9   1       46.73       45.63      1.35 o 
  -3   9   1       38.93       40.74      1.97 o 
  -2   9   1       49.28       50.53      1.31 o 
  -1   9   1       31.48       31.24      1.02 o 
   0   9   1       10.37       10.31      0.81 o 
   1   9   1       31.06       32.76      1.24 o 
   2   9   1       49.46       50.17      1.64 o 
   3   9   1       39.61       40.76      0.92 o 
   4   9   1       46.57       42.88      1.62 o 
   5   9   1       63.64       65.80      7.14 o 
  -4  10   1       49.00       52.98      1.67 o 
  -3  10   1       28.46       30.69      1.61 o 
  -2  10   1       16.48       14.86      2.06 o 
  -1  10   1        9.74       11.87      0.85 o 
   0  10   1      187.21      180.80      2.40 o 
   1  10   1        9.64        9.33      2.88 o 
   2  10   1       16.60       15.75      0.81 o 
   3  10   1       28.66       30.48      1.19 o 
   4  10   1       49.31       54.61      6.84 o 
  -2  11   1       71.55       76.37      1.60 o 
  -1  11   1       15.52       17.43      4.75 o 
   0  11   1        6.80        0.14      0.62 o 
   1  11   1       15.19       17.57      1.04 o 
   2  11   1       72.17       77.61      1.39 o 
   0   0   2     1034.21     1105.67     11.29 o 
   1   0   2     6780.11     6689.47     53.63 o 
   2   0   2      832.54      925.81      5.79 o 
   3   0   2      209.02      227.18      1.71 o 
   4   0   2      198.77      227.21      2.02 o 
   5   0   2      230.05      213.04      2.09 o 
   6   0   2       33.39       32.93      0.76 o 
   7   0   2        1.01        1.65      0.44 o 
   8   0   2       61.70       64.77      0.97 o 
  -8   1   2       61.24       62.34      1.29 o 
  -7   1   2      186.13      181.67      1.70 o 
  -6   1   2      737.54      705.22      4.95 o 
  -5   1   2      282.95      261.68      1.80 o 
  -4   1   2       83.32       85.53      1.20 o 
  -3   1   2     1116.13     1119.45     10.04 o 
  -2   1   2      521.00      576.27      5.49 o 
  -1   1   2     1240.73     1229.12     11.29 o 
   0   1   2      389.44      371.29      3.72 o 
   1   1   2     1237.78     1234.19     10.01 o 
   2   1   2      515.82      574.91      4.48 o 
   3   1   2     1114.68     1145.73      9.08 o 
   4   1   2       81.56       79.81      1.28 o 
   5   1   2      281.59      255.85      3.87 o 
   6   1   2      742.04      694.24      9.06 o 
   7   1   2      186.07      177.07      1.70 o 
   8   1   2       61.30       62.12      1.12 o 
  -8   2   2       61.40       60.58      2.07 o 
  -7   2   2      123.49      125.02      1.49 o 
  -6   2   2      111.03      108.41      1.29 o 
  -5   2   2      462.15      468.15      2.96 o 
  -4   2   2        9.95        7.28      0.19 o 
  -3   2   2      579.90      647.70      5.38 o 
  -2   2   2     1583.40     1728.32     12.54 o 
  -1   2   2      836.65      791.59      7.62 o 
   0   2   2     3643.86     3775.79     32.24 o 
   1   2   2      836.49      810.76      7.10 o 
   2   2   2     1567.55     1739.00     28.28 o 
   3   2   2      575.72      632.25     10.37 o 
   4   2   2       10.17        7.87      0.96 o 
   5   2   2      464.43      465.99      6.02 o 
   6   2   2      109.86      105.59      2.03 o 
   7   2   2      124.96      123.89      2.23 o 
   8   2   2       61.96       63.86      1.39 o 
  -8   3   2       43.83       44.59      2.34 o 
  -7   3   2       49.24       47.49      0.81 o 
  -6   3   2      316.94      309.25      2.55 o 
  -5   3   2      514.39      510.39      3.24 o 
  -4   3   2      425.33      427.11      2.61 o 
  -3   3   2       40.01       40.65      0.34 o 
  -2   3   2       51.60       58.75      0.68 o 
  -1   3   2     1416.89     1545.99     11.11 o 
   0   3   2       10.54        4.79      1.33 o 
   1   3   2     1408.65     1563.60     12.26 o 
   2   3   2       50.24       56.15      1.27 o 
   3   3   2       39.17       38.72      1.93 o 
   4   3   2      424.57      414.09      5.31 o 
   5   3   2      515.60      519.45      7.85 o 
   6   3   2      318.11      304.53      4.87 o 
   7   3   2       49.36       46.68      1.37 o 
   8   3   2       43.45       43.83      1.84 o 
  -8   4   2      105.88      105.18      3.35 o 
  -7   4   2        4.47        1.52      1.38 o 
  -6   4   2       20.39       18.62      0.37 o 
  -5   4   2      465.84      451.38      2.94 o 
  -4   4   2      509.94      483.34      2.98 o 
  -3   4   2      603.25      608.56      4.08 o 
  -2   4   2     1494.54     1582.84     11.65 o 
  -1   4   2      267.08      278.25      2.09 o 
   0   4   2       25.17       22.35      0.50 o 
   1   4   2      267.45      279.86      2.02 o 
   2   4   2     1483.31     1583.35     12.61 o 
   3   4   2      604.44      598.03      7.33 o 
   4   4   2      509.97      470.12     11.13 o 
   5   4   2      465.50      448.82      6.06 o 
   6   4   2       19.67       18.02      1.28 o 
   7   4   2        4.25        3.98      1.45 o 
   8   4   2      106.32      106.53      2.14 o 
  -7   5   2       81.68       82.66      2.33 o 
  -6   5   2      296.92      285.24      3.55 o 
  -5   5   2       77.41       71.47      0.89 o 
  -4   5   2       46.30       44.16      0.77 o 
  -3   5   2      760.52      773.95      5.79 o 
  -2   5   2      152.76      149.35      1.44 o 
  -1   5   2      546.83      581.00      4.29 o 
   0   5   2     1865.15     2024.67     19.53 o 
   1   5   2      551.75      584.83      4.22 o 
   2   5   2      151.91      144.54      1.41 o 
   3   5   2      761.04      755.56     11.88 o 
   4   5   2       46.77       45.15      1.56 o 
   5   5   2       76.73       75.33      1.91 o 
   6   5   2      296.68      292.80      6.26 o 
   7   5   2       81.88       86.99      2.24 o 
  -7   6   2       10.10       11.50      2.76 o 
  -6   6   2       46.18       46.46      1.54 o 
  -5   6   2      200.71      196.11      2.13 o 
  -4   6   2       70.52       69.77      1.26 o 
  -3   6   2       48.97       47.71      0.87 o 
  -2   6   2      166.15      166.01      1.71 o 
  -1   6   2      434.01      418.87      3.46 o 
   0   6   2     1722.19     1839.46     16.70 o 
   1   6   2      430.89      413.07      3.42 o 
   2   6   2      165.62      167.22      1.98 o 
   3   6   2       48.61       47.81      0.62 o 
   4   6   2       70.34       70.81      1.85 o 
   5   6   2      199.83      199.78      3.39 o 
   6   6   2       46.24       46.65      2.22 o 
   7   6   2        9.74       10.31      1.25 o 
  -6   7   2       49.85       48.92      1.99 o 
  -5   7   2       21.11       21.54      0.83 o 
  -4   7   2       35.27       36.22      0.61 o 
  -3   7   2      220.17      213.72      2.02 o 
  -2   7   2      143.35      139.20      1.72 o 
  -1   7   2      166.17      162.41      1.74 o 
   0   7   2        3.76        4.21      0.54 o 
   1   7   2      167.57      164.76      1.68 o 
   2   7   2      142.64      138.05      1.40 o 
   3   7   2      223.74      216.15      1.91 o 
   4   7   2       34.73       34.67      1.12 o 
   5   7   2       21.17       23.60      1.33 o 
   6   7   2       49.27       49.72      2.36 o 
  -6   8   2        0.31       -0.27      0.67 o 
  -5   8   2      111.01      116.22      2.05 o 
  -4   8   2        0.54        0.26      0.65 o 
  -3   8   2       51.58       51.11      0.93 o 
  -2   8   2       28.92       28.09      1.05 o 
  -1   8   2      125.39      121.86      1.52 o 
   0   8   2      241.28      234.39      2.39 o 
   1   8   2      124.05      123.22      1.62 o 
   2   8   2       28.56       27.91      0.71 o 
   3   8   2       51.01       51.03      0.91 o 
   4   8   2        0.56        0.82      0.53 o 
   5   8   2      111.05      118.88      2.66 o 
   6   8   2        0.35        0.12      3.27 o 
  -5   9   2        3.30        3.69      0.99 o 
  -4   9   2        5.20        4.57      0.95 o 
  -3   9   2      117.48      119.22      2.42 o 
  -2   9   2       69.10       71.56      1.43 o 
  -1   9   2        1.32        1.86      0.61 o 
   0   9   2       65.65       59.50      1.44 o 
   1   9   2        1.32        2.32      0.67 o 
   2   9   2       69.29       72.54      1.34 o 
   3   9   2      118.17      117.11      2.71 o 
   4   9   2        5.52        5.72      2.52 o 
   5   9   2        3.20        3.63      1.54 o 
  -3  10   2        5.72        6.67      1.00 o 
  -2  10   2       99.88      101.65      1.65 o 
  -1  10   2       30.48       31.66      1.00 o 
   0  10   2       15.63       20.06      0.93 o 
   1  10   2       30.83       33.47      1.03 o 
   2  10   2       98.57      100.81      1.68 o 
   3  10   2        5.69        4.73      1.26 o 
  -1  11   2        8.01       -0.01      0.80 o 
   0  11   2       20.11       25.21      1.07 o 
   1  11   2        7.99        3.38      2.80 o 
   1   0   3     1106.23     1191.46     10.07 o 
   2   0   3       10.59        6.60      0.40 o 
   3   0   3      294.56      307.43      2.13 o 
   4   0   3      241.46      227.89      2.43 o 
   5   0   3      146.75      144.38      1.66 o 
   6   0   3       60.35       53.27      1.12 o 
   7   0   3        0.89        0.50      0.34 o 
   8   0   3      214.64      207.89      2.37 o 
  -8   1   3       15.95       16.93      0.76 o 
  -7   1   3       53.42       50.03      0.81 o 
  -6   1   3      309.98      301.51      2.29 o 
  -5   1   3       94.41       83.60      0.83 o 
  -4   1   3      206.49      208.97      1.58 o 
  -3   1   3     1248.57     1381.76     10.55 o 
  -2   1   3     3031.07     3367.51     24.12 o 
  -1   1   3      326.97      307.38      1.96 o 
   0   1   3     1346.72     1376.26      8.71 o 
   1   1   3      327.95      313.59      3.75 o 
   2   1   3     3033.59     3382.39     29.38 o 
   3   1   3     1245.95     1390.12     10.05 o 
   4   1   3      203.04      205.43      2.02 o 
   5   1   3       94.34       82.70      1.55 o 
   6   1   3      307.38      291.65      3.33 o 
   7   1   3       53.62       51.74      1.61 o 
   8   1   3       15.77       16.21      0.78 o 
  -8   2   3      134.95      142.16      2.96 o 
  -7   2   3        3.22        1.81      0.61 o 
  -6   2   3      291.05      298.01      1.92 o 
  -5   2   3      266.49      267.56      1.68 o 
  -4   2   3      259.09      235.39      1.70 o 
  -3   2   3      121.35      136.35      0.76 o 
  -2   2   3      455.47      484.19      4.50 o 
  -1   2   3      576.18      553.04      3.85 o 
   0   2   3     1537.37     1688.19     12.11 o 
   1   2   3      574.58      568.77      4.77 o 
   2   2   3      448.59      473.01      4.46 o 
   3   2   3      120.39      134.75      1.79 o 
   4   2   3      259.33      232.76      3.32 o 
   5   2   3      263.61      260.25      3.87 o 
   6   2   3      289.54      294.85      4.76 o 
   7   2   3        3.44        3.36      0.85 o 
   8   2   3      134.78      143.55      2.45 o 
  -8   3   3       36.81       40.97      2.41 o 
  -7   3   3      160.06      160.59      2.84 o 
  -6   3   3       49.76       47.79      0.56 o 
  -5   3   3       10.28       10.60      0.29 o 
  -4   3   3       57.98       54.77      1.06 o 
  -3   3   3     1790.64     1868.59     14.62 o 
  -2   3   3       17.59       19.12      0.77 o 
  -1   3   3      593.37      572.56      4.59 o 
   0   3   3       64.27       75.49      0.97 o 
   1   3   3      590.34      587.84      5.19 o 
   2   3   3       17.74       18.20      1.23 o 
   3   3   3     1781.54     1849.15     22.68 o 
   4   3   3       58.90       55.39      1.93 o 
   5   3   3       10.12        9.67      1.18 o 
   6   3   3       49.23       49.00      2.06 o 
   7   3   3      159.93      156.31      2.67 o 
   8   3   3       36.93       41.01      1.89 o 
  -8   4   3        2.49        3.80      1.53 o 
  -7   4   3       93.95       95.38      2.37 o 
  -6   4   3       44.17       42.10      0.91 o 
  -5   4   3     1095.83     1118.45      8.25 o 
  -4   4   3       68.79       70.90      1.14 o 
  -3   4   3      622.48      676.02      5.22 o 
  -2   4   3       43.77       47.92      1.52 o 
  -1   4   3      659.07      672.72      5.65 o 
   0   4   3     1040.95     1185.31     10.23 o 
   1   4   3      651.99      658.08      5.18 o 
   2   4   3       43.42       46.29      0.91 o 
   3   4   3      623.33      661.66      9.68 o 
   4   4   3       68.46       70.16      2.35 o 
   5   4   3     1096.36     1133.26     15.20 o 
   6   4   3       44.34       41.44      1.70 o 
   7   4   3       94.63       92.86      2.43 o 
   8   4   3        2.53        0.71      1.28 o 
  -7   5   3       82.57       79.97      2.68 o 
  -6   5   3       42.00       39.95      1.08 o 
  -5   5   3       56.45       55.15      1.13 o 
  -4   5   3       66.93       65.36      1.09 o 
  -3   5   3      488.38      468.65      4.45 o 
  -2   5   3       90.73       91.53      1.40 o 
  -1   5   3      473.39      463.92      4.12 o 
   0   5   3       13.51       17.71      0.73 o 
   1   5   3      476.13      464.54      3.82 o 
   2   5   3       90.22       86.88      1.62 o 
   3   5   3      489.40      468.59      6.32 o 
   4   5   3       65.91       65.58      2.40 o 
   5   5   3       56.04       54.85      1.99 o 
   6   5   3       42.07       40.05      1.70 o 
   7   5   3       82.82       80.54      2.37 o 
  -7   6   3       10.93       12.11      2.45 o 
  -6   6   3        0.97        1.03      0.46 o 
  -5   6   3      151.85      149.50      1.82 o 
  -4   6   3       70.09       69.33      1.38 o 
  -3   6   3       72.20       73.29      1.98 o 
  -2   6   3      376.72      380.62      3.79 o 
  -1   6   3      360.41      374.35      4.37 o 
   0   6   3      196.02      206.28      2.20 o 
   1   6   3      356.24      369.63      3.45 o 
   2   6   3      378.82      383.83      3.71 o 
   3   6   3       71.72       70.23      1.06 o 
   4   6   3       70.98       70.08      1.99 o 
   5   6   3      153.68      154.41      3.56 o 
   6   6   3        0.84        2.25      0.95 o 
   7   6   3       11.13       11.55      1.44 o 
  -6   7   3       40.26       41.13      1.67 o 
  -5   7   3       44.12       42.96      1.20 o 
  -4   7   3        4.26        4.22      0.61 o 
  -3   7   3       99.43      100.07      1.75 o 
  -2   7   3       75.73       71.61      1.69 o 
  -1   7   3      264.66      262.20      2.51 o 
   0   7   3      654.61      668.30      6.46 o 
   1   7   3      263.92      259.60      2.72 o 
   2   7   3       76.12       70.14      1.33 o 
   3   7   3       98.83       95.91      1.22 o 
   4   7   3        4.77        4.71      1.08 o 
   5   7   3       44.05       46.32      2.34 o 
   6   7   3       39.75       42.35      1.87 o 
  -5   8   3        8.91        8.18      0.68 o 
  -4   8   3       24.97       24.32      1.28 o 
  -3   8   3      110.06      104.42      2.01 o 
  -2   8   3      144.78      151.09      2.30 o 
  -1   8   3      235.41      224.82      2.39 o 
   0   8   3      176.68      169.15      2.13 o 
   1   8   3      235.68      234.87      2.75 o 
   2   8   3      142.44      144.71      1.71 o 
   3   8   3      110.29      100.76      2.12 o 
   4   8   3       25.71       25.25      1.57 o 
   5   8   3        9.04        8.76      1.40 o 
  -5   9   3       21.36       24.66      1.64 o 
  -4   9   3      103.86      112.66      2.20 o 
  -3   9   3       63.76       64.21      1.78 o 
  -2   9   3       18.67       18.89      1.11 o 
  -1   9   3       82.09       78.80      1.74 o 
   0   9   3      213.73      218.27      2.81 o 
   1   9   3       81.68       81.70      1.49 o 
   2   9   3       18.61       17.35      0.80 o 
   3   9   3       64.34       62.47      2.25 o 
   4   9   3      103.85      113.68      3.67 o 
   5   9   3       21.28       23.90      1.72 o 
  -3  10   3       62.58       62.37      2.05 o 
  -2  10   3       51.59       50.23      1.76 o 
  -1  10   3       58.25       57.11      1.52 o 
   0  10   3        4.34        2.64      0.74 o 
   1  10   3       57.65       55.95      1.53 o 
   2  10   3       52.06       49.65      1.37 o 
   3  10   3       62.03       62.57      2.40 o 
  -1  11   3       53.48       54.19      1.77 o 
   0  11   3       38.77       41.95      1.54 o 
   1  11   3       52.98       54.05      1.48 o 
   0   0   4      215.45      202.53      2.23 o 
   1   0   4     2138.10     2215.49     16.47 o 
   2   0   4      163.68      175.56      1.37 o 
   3   0   4      109.41      100.76      1.28 o 
   4   0   4      142.95      126.96      1.32 o 
   5   0   4      333.37      321.03      3.26 o 
   6   0   4      290.15      295.44      3.42 o 
   7   0   4        2.57        4.25      0.46 o 
   8   0   4       35.75       36.49      0.97 o 
  -8   1   4       48.77       50.22      2.45 o 
  -7   1   4      283.14      254.12      2.24 o 
  -6   1   4      182.43      172.56      1.50 o 
  -5   1   4        2.78        3.03      0.42 o 
  -4   1   4      556.96      564.53      5.11 o 
  -3   1   4     1019.74     1032.43      6.85 o 
  -2   1   4     1815.77     1941.94     13.24 o 
  -1   1   4     2583.37     2871.19     24.46 o 
   0   1   4     1801.29     1956.65     14.33 o 
   1   1   4     2572.21     2907.15     22.44 o 
   2   1   4     1822.14     1954.85     14.57 o 
   3   1   4     1014.05     1041.52      9.70 o 
   4   1   4      558.70      559.72      4.86 o 
   5   1   4        2.99        3.28      0.62 o 
   6   1   4      184.42      172.73      2.33 o 
   7   1   4      282.91      252.58      2.67 o 
   8   1   4       49.31       50.49      1.29 o 
  -8   2   4       73.78       80.85      2.24 o 
  -7   2   4      130.99      124.29      3.06 o 
  -6   2   4      190.17      189.01      2.13 o 
  -5   2   4      380.85      374.43      2.62 o 
  -4   2   4     1166.65     1210.55     10.95 o 
  -3   2   4       31.73       26.06      0.47 o 
  -2   2   4      552.27      571.92      5.22 o 
  -1   2   4      113.59      113.46      0.93 o 
   0   2   4     1039.45     1284.43     13.58 o 
   1   2   4      113.55      113.92      1.24 o 
   2   2   4      546.77      565.45      9.47 o 
   3   2   4       31.71       27.18      1.04 o 
   4   2   4     1164.13     1165.38     11.87 o 
   5   2   4      380.61      371.34      5.40 o 
   6   2   4      192.20      197.13      3.34 o 
   7   2   4      131.83      122.60      2.71 o 
   8   2   4       73.97       81.54      2.77 o 
  -8   3   4        9.02       10.37      1.44 o 
  -7   3   4       89.92       88.95      1.78 o 
  -6   3   4      143.44      136.27      1.82 o 
  -5   3   4       71.18       71.80      1.30 o 
  -4   3   4      177.27      163.65      1.64 o 
  -3   3   4       32.54       27.77      0.35 o 
  -2   3   4       42.37       46.99      1.93 o 
  -1   3   4      567.76      583.12      4.29 o 
   0   3   4       16.87       24.73      0.99 o 
   1   3   4      562.07      582.69      4.41 o 
   2   3   4       43.50       56.05      5.58 o 
   3   3   4       32.88       27.02      1.62 o 
   4   3   4      177.84      163.09      3.36 o 
   5   3   4       72.96       73.09      2.38 o 
   6   3   4      143.89      138.45      3.95 o 
   7   3   4       90.12       90.56      2.42 o 
   8   3   4        8.97       10.54      1.79 o 
  -7   4   4      167.50      174.75      2.66 o 
  -6   4   4       12.56       15.77      0.77 o 
  -5   4   4      141.95      133.96      1.62 o 
  -4   4   4       74.94       67.62      1.09 o 
  -3   4   4      565.74      589.78      4.43 o 
  -2   4   4       97.01       91.36      1.21 o 
  -1   4   4       49.65       56.00      0.96 o 
   0   4   4        3.32        2.24      0.37 o 
   1   4   4       48.22       53.81      0.59 o 
   2   4   4       99.39       94.54      1.24 o 
   3   4   4      561.30      585.84      8.23 o 
   4   4   4       75.19       67.99      2.47 o 
   5   4   4      141.91      134.94      2.80 o 
   6   4   4       12.22       14.14      2.32 o 
   7   4   4      167.31      174.46      3.98 o 
  -7   5   4        2.06        2.10      0.77 o 
  -6   5   4        3.88        4.47      0.61 o 
  -5   5   4       62.28       62.27      1.21 o 
  -4   5   4       67.27       62.80      1.07 o 
  -3   5   4      101.64      101.66      2.14 o 
  -2   5   4       72.55       70.08      1.43 o 
  -1   5   4      729.45      738.64      6.46 o 
   0   5   4       54.64       59.96      1.01 o 
   1   5   4      729.61      734.92      5.29 o 
   2   5   4       72.98       67.76      1.09 o 
   3   5   4      103.28      100.63      2.47 o 
   4   5   4       69.19       61.14      2.82 o 
   5   5   4       60.51       64.35      2.54 o 
   6   5   4        3.72        4.51      1.19 o 
   7   5   4        1.89        2.77      1.68 o 
  -7   6   4       41.64       45.13      2.80 o 
  -6   6   4       18.37       19.82      0.92 o 
  -5   6   4       99.42       99.07      1.47 o 
  -4   6   4      418.64      415.04      3.86 o 
  -3   6   4      269.55      266.73      3.36 o 
  -2   6   4      135.45      135.58      1.94 o 
  -1   6   4      356.55      355.27      4.14 o 
   0   6   4       38.37       35.86      0.93 o 
   1   6   4      357.74      357.86      3.38 o 
   2   6   4      134.26      135.17      1.56 o 
   3   6   4      267.39      271.22      5.35 o 
   4   6   4      419.56      420.91      6.17 o 
   5   6   4       98.66      102.05      2.97 o 
   6   6   4       18.19       20.26      1.89 o 
   7   6   4       41.51       46.81      2.83 o 
  -6   7   4       35.13       34.43      1.40 o 
  -5   7   4       39.86       43.17      1.10 o 
  -4   7   4       74.50       75.02      1.40 o 
  -3   7   4      397.28      391.48      4.62 o 
  -2   7   4      257.22      252.03      2.95 o 
  -1   7   4      428.06      418.41      4.22 o 
   0   7   4       90.45       92.43      1.62 o 
   1   7   4      429.36      420.60      3.90 o 
   2   7   4      257.48      251.61      3.01 o 
   3   7   4      399.29      386.67      6.49 o 
   4   7   4       74.94       75.14      2.87 o 
   5   7   4       39.68       44.75      2.51 o 
   6   7   4       34.48       33.92      2.55 o 
  -5   8   4       99.42      100.96      1.95 o 
  -4   8   4       73.18       76.76      1.48 o 
  -3   8   4      158.28      163.85      2.44 o 
  -2   8   4        1.14        1.59      0.72 o 
  -1   8   4      320.72      309.01      3.44 o 
   0   8   4       79.50       82.05      1.46 o 
   1   8   4      319.07      306.89      3.12 o 
   2   8   4        1.15        1.02      0.55 o 
   3   8   4      157.77      155.06      5.53 o 
   4   8   4       72.56       77.31      2.47 o 
   5   8   4       99.74      102.10      3.56 o 
  -4   9   4       68.42       70.24      2.02 o 
  -3   9   4       61.27       61.46      1.69 o 
  -2   9   4      105.28      110.39      2.19 o 
  -1   9   4      184.94      174.86      2.81 o 
   0   9   4       27.33       29.72      1.11 o 
   1   9   4      185.17      170.47      2.31 o 
   2   9   4      105.79      105.59      1.48 o 
   3   9   4       61.37       61.17      2.38 o 
   4   9   4       69.25       74.59      3.28 o 
  -3  10   4       12.75        9.00      2.19 o 
  -2  10   4       94.71       94.17      2.03 o 
  -1  10   4       20.62       22.28      1.21 o 
   0  10   4        8.97       11.47      0.93 o 
   1  10   4       21.02       23.00      1.10 o 
   2  10   4       93.00       89.73      2.71 o 
   3  10   4       12.77       11.20      1.65 o 
   1   0   5       37.98       59.86      0.81 o 
   2   0   5      151.65      139.56      1.24 o 
   3   0   5      808.11      738.58      4.98 o 
   4   0   5       24.10       22.45      0.58 o 
   5   0   5       29.66       36.56      0.75 o 
   6   0   5        0.28        1.09      0.51 o 
   7   0   5      285.86      288.80      3.15 o 
   8   0   5      128.22      142.33      2.74 o 
  -8   1   5       31.60       30.94      1.80 o 
  -7   1   5       58.63       52.51      0.90 o 
  -6   1   5       35.94       33.33      0.66 o 
  -5   1   5      512.78      514.43      4.16 o 
  -4   1   5       73.62       73.89      0.92 o 
  -3   1   5       29.00       30.95      0.85 o 
  -2   1   5      443.61      476.81      3.38 o 
  -1   1   5      795.23      819.55      4.94 o 
   0   1   5      501.01      520.79      3.72 o 
   1   1   5      790.21      811.38      5.91 o 
   2   1   5      440.21      474.59      3.54 o 
   3   1   5       29.71       34.01      2.07 o 
   4   1   5       72.49       73.27      1.03 o 
   5   1   5      516.08      512.69      5.52 o 
   6   1   5       35.87       34.06      1.41 o 
   7   1   5       58.69       55.41      1.79 o 
   8   1   5       31.36       29.63      1.20 o 
  -8   2   5       53.36       55.61      2.06 o 
  -7   2   5      125.08      130.58      2.13 o 
  -6   2   5       38.07       36.66      0.56 o 
  -5   2   5      110.85      102.05      0.79 o 
  -4   2   5      235.48      219.02      1.52 o 
  -3   2   5     1096.84     1090.55      8.27 o 
  -2   2   5      213.05      202.77      2.96 o 
  -1   2   5      105.13      116.28      1.03 o 
   0   2   5       93.12       70.82      0.91 o 
   1   2   5      107.59      119.44      1.34 o 
   2   2   5      210.53      196.13      3.18 o 
   3   2   5     1092.49     1090.28     12.98 o 
   4   2   5      239.25      221.11      2.91 o 
   5   2   5      110.94      100.82      2.30 o 
   6   2   5       38.82       38.70      2.05 o 
   7   2   5      125.69      130.82      3.35 o 
   8   2   5       53.58       55.09      2.12 o 
  -7   3   5        1.66        1.51      0.85 o 
  -6   3   5       94.33       90.92      1.37 o 
  -5   3   5      132.58      130.22      1.86 o 
  -4   3   5       98.34       99.98      1.33 o 
  -3   3   5      118.06      112.07      1.20 o 
  -2   3   5      999.13     1032.84      7.83 o 
  -1   3   5      232.23      266.69      2.25 o 
   0   3   5        1.39        1.91      0.42 o 
   1   3   5      230.06      261.81      2.05 o 
   2   3   5      994.61     1044.99     19.62 o 
   3   3   5      118.79      112.15      1.97 o 
   4   3   5       98.46       97.76      2.90 o 
   5   3   5      132.52      132.58      2.76 o 
   6   3   5       95.92       95.46      2.89 o 
   7   3   5        1.56        1.36      1.34 o 
  -7   4   5       12.24       14.61      1.30 o 
  -6   4   5      458.36      459.18      4.02 o 
  -5   4   5       11.26       10.28      0.72 o 
  -4   4   5      952.49      952.06      7.31 o 
  -3   4   5      181.76      180.46      1.85 o 
  -2   4   5      194.81      200.34      1.77 o 
  -1   4   5      139.72      130.36      1.70 o 
   0   4   5      674.06      671.10      4.59 o 
   1   4   5      140.83      130.91      1.11 o 
   2   4   5      194.18      203.24      3.49 o 
   3   4   5      182.21      180.38      4.62 o 
   4   4   5      953.81      973.21     18.29 o 
   5   4   5       11.36       10.83      1.52 o 
   6   4   5      459.69      459.48      6.82 o 
   7   4   5       12.38       14.09      1.93 o 
  -7   5   5       84.61       89.26      1.91 o 
  -6   5   5       34.82       35.52      1.02 o 
  -5   5   5        6.87        7.95      0.72 o 
  -4   5   5      205.12      200.01      2.11 o 
  -3   5   5      461.77      446.70      5.73 o 
  -2   5   5      431.30      431.13      3.78 o 
  -1   5   5      125.64      125.33      1.69 o 
   0   5   5      112.98      111.20      1.34 o 
   1   5   5      125.87      124.85      1.17 o 
   2   5   5      432.32      437.47      3.01 o 
   3   5   5      461.55      455.64      7.26 o 
   4   5   5      205.44      203.23      3.74 o 
   5   5   5        7.16        6.60      1.68 o 
   6   5   5       34.50       36.76      1.94 o 
   7   5   5       84.10       94.37      2.88 o 
  -6   6   5       34.71       33.15      1.02 o 
  -5   6   5      101.92      106.33      1.64 o 
  -4   6   5       39.29       38.36      1.06 o 
  -3   6   5      384.55      388.71      3.97 o 
  -2   6   5      181.65      177.37      2.24 o 
  -1   6   5       95.47       89.12      1.45 o 
   0   6   5      458.43      463.52      4.15 o 
   1   6   5       95.97       91.00      1.11 o 
   2   6   5      183.26      175.83      1.80 o 
   3   6   5      386.38      391.43      5.99 o 
   4   6   5       38.38       39.43      2.13 o 
   5   6   5      102.17      106.81      3.22 o 
   6   6   5       35.16       30.95      2.03 o 
  -6   7   5       31.20       34.57      1.24 o 
  -5   7   5       73.46       71.48      1.34 o 
  -4   7   5       35.25       34.70      1.03 o 
  -3   7   5        1.66        2.20      0.79 o 
  -2   7   5       54.24       53.73      1.40 o 
  -1   7   5      403.05      396.85      4.09 o 
   0   7   5        4.14        4.09      0.85 o 
   1   7   5      405.09      401.39      3.35 o 
   2   7   5       54.80       52.24      0.78 o 
   3   7   5        1.53        1.66      1.19 o 
   4   7   5       35.44       36.00      1.96 o 
   5   7   5       70.78       72.64      2.54 o 
   6   7   5       30.85       37.64      2.44 o 
  -5   8   5        3.52        2.65      1.02 o 
  -4   8   5       49.48       50.72      1.39 o 
  -3   8   5       25.35       23.70      1.37 o 
  -2   8   5       61.38       62.09      1.54 o 
  -1   8   5       86.58       88.99      1.97 o 
   0   8   5       54.07       50.70      1.26 o 
   1   8   5       87.37       87.17      1.23 o 
   2   8   5       60.79       59.27      1.20 o 
   3   8   5       25.04       23.98      2.33 o 
   4   8   5       49.66       48.73      2.31 o 
   5   8   5        3.50        4.24      1.42 o 
  -4   9   5       34.72       35.96      1.29 o 
  -3   9   5       72.53       75.84      2.21 o 
  -2   9   5      134.79      133.72      2.45 o 
  -1   9   5       74.31       71.80      1.61 o 
   0   9   5       76.62       77.53      1.69 o 
   1   9   5       74.46       69.38      1.18 o 
   2   9   5      135.04      132.83      4.15 o 
   3   9   5       72.89       73.87      2.72 o 
   4   9   5       34.14       35.45      2.28 o 
  -2  10   5        7.02        4.39      2.48 o 
  -1  10   5      142.02      140.49      2.36 o 
   0  10   5       30.34       34.16      1.24 o 
   1  10   5      142.15      133.62      1.80 o 
   2  10   5        7.11        8.17      2.92 o 
   0   0   6       30.33       17.91      1.00 o 
   1   0   6       55.69       79.12      1.14 o 
   2   0   6       57.20       58.17      1.47 o 
   3   0   6      312.61      313.16      2.39 o 
   4   0   6      769.15      715.49      5.52 o 
   5   0   6       19.66       25.86      0.68 o 
   6   0   6       58.32       60.30      1.39 o 
   7   0   6       39.00       39.77      1.24 o 
  -7   1   6        3.60        3.56      1.36 o 
  -6   1   6       18.23       18.07      0.63 o 
  -5   1   6       32.55       31.01      0.69 o 
  -4   1   6      115.25      110.06      1.33 o 
  -3   1   6      256.45      255.07      3.08 o 
  -2   1   6     1112.92     1152.64      7.31 o 
  -1   1   6      194.58      201.10      1.76 o 
   0   1   6      711.31      749.16      7.63 o 
   1   1   6      197.44      203.55      2.02 o 
   2   1   6     1104.81     1146.34      8.82 o 
   3   1   6      257.70      263.57      3.10 o 
   4   1   6      116.27      113.01      1.42 o 
   5   1   6       33.48       32.89      1.17 o 
   6   1   6       18.36       17.81      1.31 o 
   7   1   6        3.46        5.27      1.03 o 
  -7   2   6      143.38      154.10      2.43 o 
  -6   2   6      339.28      325.47      3.69 o 
  -5   2   6      303.81      295.47      1.80 o 
  -4   2   6      505.07      495.32      4.23 o 
  -3   2   6      334.66      318.26      2.18 o 
  -2   2   6       38.00       38.02      0.64 o 
  -1   2   6      202.91      206.56      1.61 o 
   0   2   6      198.54      195.35      1.72 o 
   1   2   6      199.83      202.38      2.11 o 
   2   2   6       38.63       37.94      1.08 o 
   3   2   6      334.72      319.25      4.28 o 
   4   2   6      505.54      494.47      5.89 o 
   5   2   6      302.74      304.11      3.79 o 
   6   2   6      340.07      323.50      5.01 o 
   7   2   6      143.57      152.73      5.03 o 
  -7   3   6      141.89      147.39      2.67 o 
  -6   3   6       65.88       66.99      1.31 o 
  -5   3   6      215.17      214.93      2.31 o 
  -4   3   6      539.02      526.58      4.03 o 
  -3   3   6        7.22        7.10      0.50 o 
  -2   3   6      434.73      413.34      3.10 o 
  -1   3   6      797.41      820.20      6.24 o 
   0   3   6      214.62      219.22      2.05 o 
   1   3   6      799.59      824.30     13.73 o 
   2   3   6      436.32      410.07      7.12 o 
   3   3   6        7.33        6.16      0.99 o 
   4   3   6      537.85      533.26      6.12 o 
   5   3   6      218.27      220.68      3.83 o 
   6   3   6       65.58       63.03      2.53 o 
   7   3   6      141.71      145.49      3.34 o 
  -7   4   6       92.26       88.45      1.79 o 
  -6   4   6       68.76       67.43      1.38 o 
  -5   4   6       45.96       40.88      1.17 o 
  -4   4   6       95.07       93.29      1.43 o 
  -3   4   6      397.67      376.53      2.85 o 
  -2   4   6      111.27      107.60      1.22 o 
  -1   4   6      112.07      103.06      1.41 o 
   0   4   6       19.61       19.61      0.57 o 
   1   4   6      113.12      106.01      1.54 o 
   2   4   6      111.40      106.62      1.88 o 
   3   4   6      399.21      380.26      4.99 o 
   4   4   6       94.71       94.06      2.57 o 
   5   4   6       45.67       43.34      1.92 o 
   6   4   6       68.49       69.49      2.40 o 
   7   4   6       92.31       88.14      2.79 o 
  -6   5   6        7.61        8.14      1.43 o 
  -5   5   6       38.84       42.93      1.13 o 
  -4   5   6       59.08       58.37      1.17 o 
  -3   5   6       76.56       72.61      1.29 o 
  -2   5   6      441.85      436.76      3.89 o 
  -1   5   6      677.59      670.34      5.45 o 
   0   5   6      154.20      148.10      1.66 o 
   1   5   6      679.28      676.66      6.99 o 
   2   5   6      440.81      440.72      3.42 o 
   3   5   6       76.73       74.82      2.44 o 
   4   5   6       60.24       60.79      2.24 o 
   5   5   6       38.93       38.27      2.03 o 
   6   5   6        7.88        8.50      1.54 o 
  -6   6   6      109.84      110.69      1.78 o 
  -5   6   6       19.98       22.76      0.97 o 
  -4   6   6      172.13      174.09      2.09 o 
  -3   6   6        1.25        0.97      0.74 o 
  -2   6   6       30.24       31.82      1.03 o 
  -1   6   6      166.00      163.27      2.23 o 
   0   6   6      392.30      399.33      3.39 o 
   1   6   6      164.89      164.53      1.62 o 
   2   6   6       30.73       29.55      0.51 o 
   3   6   6        1.50        1.61      1.44 o 
   4   6   6      171.11      175.85      3.75 o 
   5   6   6       20.39       25.19      2.19 o 
   6   6   6      109.68      110.45      3.22 o 
  -5   7   6       11.62       10.60      1.37 o 
  -4   7   6       73.94       73.15      1.56 o 
  -3   7   6        4.58        4.45      0.80 o 
  -2   7   6      488.37      485.93      4.61 o 
  -1   7   6      104.92      102.03      1.49 o 
   0   7   6        0.22        0.84      0.64 o 
   1   7   6      105.69      102.75      1.18 o 
   2   7   6      491.31      472.15      5.80 o 
   3   7   6        4.33        5.67      1.40 o 
   4   7   6       73.34       70.72      3.77 o 
   5   7   6       11.40       12.30      2.23 o 
  -4   8   6      178.57      189.86      2.33 o 
  -3   8   6        5.44        4.29      1.44 o 
  -2   8   6       21.51       21.96      1.13 o 
  -1   8   6       30.85       29.47      1.17 o 
   0   8   6      163.26      164.04      1.87 o 
   1   8   6       31.33       29.33      0.70 o 
   2   8   6       22.07       22.47      0.99 o 
   3   8   6        5.32        5.46      1.52 o 
   4   8   6      178.16      189.66      4.86 o 
  -3   9   6       57.22       60.64      1.74 o 
  -2   9   6       84.58       85.11      1.68 o 
  -1   9   6        2.09        1.11      0.80 o 
   0   9   6       40.27       40.73      1.00 o 
   1   9   6        1.92        2.21      0.45 o 
   2   9   6       85.80       81.51      2.21 o 
   3   9   6       57.52       59.87      3.13 o 
  -1  10   6        3.89        3.46      1.26 o 
   0  10   6       16.10       21.39      1.25 o 
   1  10   6        3.78        5.33      1.06 o 
   1   0   7        0.53        0.53      0.44 o 
   2   0   7     1272.79     1219.99      9.50 o 
   3   0   7      210.08      185.60      1.92 o 
   4   0   7     1259.75     1298.29     10.31 o 
   5   0   7       45.13       38.56      1.25 o 
   6   0   7       20.58       20.34      1.27 o 
   7   0   7       11.35       12.59      1.90 o 
  -7   1   7       36.52       35.18      1.75 o 
  -6   1   7      242.51      236.00      2.54 o 
  -5   1   7       14.97       12.89      0.55 o 
  -4   1   7      404.03      410.15      3.34 o 
  -3   1   7      101.30       99.64      1.17 o 
  -2   1   7       17.84       20.17      0.68 o 
  -1   1   7      130.44      128.12      2.66 o 
   0   1   7      290.67      281.24      2.41 o 
   1   1   7      130.82      128.32      3.04 o 
   2   1   7       17.62       19.16      0.73 o 
   3   1   7      102.08       99.94      1.28 o 
   4   1   7      401.12      409.29      3.77 o 
   5   1   7       14.53       12.41      0.57 o 
   6   1   7      242.67      240.61      3.52 o 
   7   1   7       36.02       35.80      1.74 o 
  -7   2   7        0.80        0.64      0.82 o 
  -6   2   7       34.58       33.56      1.45 o 
  -5   2   7       77.83       79.44      1.00 o 
  -4   2   7      633.60      587.48      4.03 o 
  -3   2   7      113.17      113.78      1.42 o 
  -2   2   7      190.06      172.59      1.51 o 
  -1   2   7      847.23      816.74      6.05 o 
   0   2   7       78.53       74.95      1.16 o 
   1   2   7      847.71      809.12      6.35 o 
   2   2   7      192.08      178.71      2.05 o 
   3   2   7      110.83      113.53      1.45 o 
   4   2   7      631.43      596.48      5.23 o 
   5   2   7       76.97       80.16      1.83 o 
   6   2   7       34.66       33.92      1.46 o 
   7   2   7        0.84        1.17      1.64 o 
  -7   3   7      120.29      129.17      2.06 o 
  -6   3   7       19.74       22.23      0.96 o 
  -5   3   7       34.72       32.85      0.80 o 
  -4   3   7      114.58      114.55      1.51 o 
  -3   3   7       43.38       45.05      1.00 o 
  -2   3   7      790.74      805.46      5.89 o 
  -1   3   7      394.23      396.76      3.60 o 
   0   3   7      414.80      450.38      3.84 o 
   1   3   7      390.87      396.71      4.88 o 
   2   3   7      786.23      805.02     10.21 o 
   3   3   7       44.90       49.63      2.17 o 
   4   3   7      113.80      107.84      2.77 o 
   5   3   7       35.15       34.86      1.51 o 
   6   3   7       19.97       23.07      2.18 o 
   7   3   7      119.61      129.77      3.28 o 
  -6   4   7      100.78       98.53      1.73 o 
  -5   4   7      136.54      136.16      1.92 o 
  -4   4   7       79.52       74.20      0.86 o 
  -3   4   7       85.24       82.93      1.15 o 
  -2   4   7       27.13       27.11      0.82 o 
  -1   4   7      336.81      322.05      2.92 o 
   0   4   7      412.40      406.14      3.63 o 
   1   4   7      341.59      331.03      3.56 o 
   2   4   7       27.66       27.07      0.65 o 
   3   4   7       86.12       84.55      2.00 o 
   4   4   7       79.40       75.26      2.45 o 
   5   4   7      136.27      136.54      4.55 o 
   6   4   7      101.50      101.75      2.92 o 
  -6   5   7       45.10       50.17      1.43 o 
  -5   5   7       17.62       20.24      0.96 o 
  -4   5   7      116.15      113.58      1.60 o 
  -3   5   7      139.36      132.60      1.66 o 
  -2   5   7      368.49      349.29      3.43 o 
  -1   5   7      159.95      156.90      1.61 o 
   0   5   7       59.97       59.72      1.00 o 
   1   5   7      160.60      160.13      2.37 o 
   2   5   7      371.52      354.59      2.92 o 
   3   5   7      141.20      134.98      3.19 o 
   4   5   7      116.49      115.89      3.05 o 
   5   5   7       17.30       21.72      2.23 o 
   6   5   7       45.06       47.95      2.88 o 
  -6   6   7       37.01       36.52      1.38 o 
  -5   6   7       36.94       34.58      1.15 o 
  -4   6   7       25.74       28.05      1.15 o 
  -3   6   7       54.00       51.26      1.30 o 
  -2   6   7       99.52       96.92      1.81 o 
  -1   6   7      671.94      654.39      5.72 o 
   0   6   7       77.19       71.47      1.11 o 
   1   6   7      675.25      667.93      5.43 o 
   2   6   7      101.44       92.57      0.86 o 
   3   6   7       55.36       54.65      2.59 o 
   4   6   7       25.87       27.74      2.03 o 
   5   6   7       37.71       38.36      2.27 o 
   6   6   7       36.93       38.80      3.49 o 
  -5   7   7       28.57       34.26      1.34 o 
  -4   7   7       22.06       24.23      1.07 o 
  -3   7   7       23.70       21.35      2.83 o 
  -2   7   7       13.67       16.25      1.08 o 
  -1   7   7       39.24       37.20      1.27 o 
   0   7   7      341.73      337.81      3.21 o 
   1   7   7       39.77       37.75      0.75 o 
   2   7   7       13.19       14.20      0.79 o 
   3   7   7       24.07       21.82      1.98 o 
   4   7   7       22.33       24.09      2.13 o 
   5   7   7       28.14       35.04      2.99 o 
  -4   8   7       46.07       49.85      1.58 o 
  -3   8   7       47.11       53.31      1.50 o 
  -2   8   7      175.06      175.42      2.43 o 
  -1   8   7        9.44        9.51      1.63 o 
   0   8   7        4.80        4.07      0.73 o 
   1   8   7        9.31       10.64      0.61 o 
   2   8   7      174.45      170.69      2.63 o 
   3   8   7       46.74       52.19      2.65 o 
   4   8   7       46.19       51.49      3.16 o 
  -3   9   7       58.80       63.18      1.82 o 
  -2   9   7       13.14       11.48      3.53 o 
  -1   9   7       60.29       58.34      1.39 o 
   0   9   7        0.64        0.39      0.56 o 
   1   9   7       60.94       56.75      2.62 o 
   2   9   7       12.80       13.94      1.96 o 
   3   9   7       58.15       63.93      3.02 o 
   0   0   8        3.70        9.06      1.95 o 
   1   0   8     1379.93     1400.93     10.12 o 
   2   0   8        2.51        3.01      0.64 o 
   3   0   8       29.45       25.00      1.05 o 
   4   0   8      415.95      391.85      3.39 o 
   5   0   8      403.57      401.92      3.84 o 
   6   0   8       24.12       20.65      0.92 o 
   7   0   8       33.50       34.43      2.28 o 
  -7   1   8       44.38       46.25      1.96 o 
  -6   1   8       36.87       34.70      1.24 o 
  -5   1   8       30.29       26.35      0.69 o 
  -4   1   8        9.34        8.06      0.51 o 
  -3   1   8      271.31      267.22      2.29 o 
  -2   1   8      310.32      304.88      2.57 o 
  -1   1   8      747.37      708.56      5.16 o 
   0   1   8      720.97      726.19      5.28 o 
   1   1   8      745.49      702.24      5.77 o 
   2   1   8      311.64      309.78      2.94 o 
   3   1   8      270.36      269.80      3.15 o 
   4   1   8        9.47        8.63      0.59 o 
   5   1   8       30.46       26.83      0.79 o 
   6   1   8       36.57       35.16      1.40 o 
   7   1   8       45.22       45.58      2.56 o 
  -7   2   8       23.37       27.21      1.24 o 
  -6   2   8       57.72       55.79      1.35 o 
  -5   2   8       88.22       85.66      1.15 o 
  -4   2   8      283.23      286.41      2.27 o 
  -3   2   8      237.48      227.10      1.80 o 
  -2   2   8      478.29      467.32      3.35 o 
  -1   2   8      169.64      160.44      1.66 o 
   0   2   8      111.36      113.54      1.60 o 
   1   2   8      173.34      165.81      1.82 o 
   2   2   8      479.90      472.17      4.50 o 
   3   2   8      237.39      228.36      3.13 o 
   4   2   8      282.99      286.92      5.56 o 
   5   2   8       87.51       83.86      1.99 o 
   6   2   8       57.95       54.79      1.77 o 
   7   2   8       23.88       27.92      1.77 o 
  -6   3   8      168.62      178.72      2.50 o 
  -5   3   8      124.43      116.44      1.90 o 
  -4   3   8      199.83      201.68      2.17 o 
  -3   3   8      171.41      157.21      1.74 o 
  -2   3   8        4.40        3.06      0.55 o 
  -1   3   8       61.93       57.38      1.14 o 
   0   3   8      569.37      545.76      5.52 o 
   1   3   8       62.19       59.00      1.30 o 
   2   3   8        4.12        2.40      0.49 o 
   3   3   8      172.40      157.42      1.68 o 
   4   3   8      201.93      202.20      3.17 o 
   5   3   8      124.69      119.02      2.67 o 
   6   3   8      168.08      182.37      3.85 o 
  -6   4   8       57.87       60.22      1.53 o 
  -5   4   8       44.56       48.77      1.40 o 
  -4   4   8       43.94       45.64      0.90 o 
  -3   4   8       38.18       36.74      1.00 o 
  -2   4   8      270.64      253.65      2.30 o 
  -1   4   8        5.35        6.09      0.65 o 
   0   4   8        3.91        2.66      0.60 o 
   1   4   8        5.29        5.18      0.87 o 
   2   4   8      276.43      259.48      2.14 o 
   3   4   8       38.20       37.19      1.61 o 
   4   4   8       42.56       45.51      1.78 o 
   5   4   8       44.54       46.72      3.76 o 
   6   4   8       57.86       57.35      3.11 o 
  -6   5   8       60.02       66.30      1.53 o 
  -5   5   8        5.72        6.18      0.84 o 
  -4   5   8      118.22      116.46      1.70 o 
  -3   5   8       28.58       31.64      1.17 o 
  -2   5   8      119.53      127.82      1.54 o 
  -1   5   8       20.40       17.46      0.78 o 
   0   5   8      538.50      539.31      4.74 o 
   1   5   8       20.24       19.73      0.60 o 
   2   5   8      119.10      124.38      2.10 o 
   3   5   8       28.28       32.53      2.37 o 
   4   5   8      118.26      115.70      3.72 o 
   5   5   8        5.76        5.61      1.62 o 
   6   5   8       59.71       62.76      2.80 o 
  -5   6   8       87.28       90.72      1.83 o 
  -4   6   8       28.96       31.04      1.19 o 
  -3   6   8        3.67        3.78      0.92 o 
  -2   6   8      165.29      161.32      2.09 o 
  -1   6   8       82.34       80.05      1.46 o 
   0   6   8       23.07       22.58      0.93 o 
   1   6   8       83.73       80.21      1.50 o 
   2   6   8      164.50      156.98      3.20 o 
   3   6   8        3.55        5.62      1.53 o 
   4   6   8       28.48       30.98      2.27 o 
   5   6   8       86.88       94.27      3.27 o 
  -4   7   8        1.01        0.97      0.74 o 
  -3   7   8      292.21      285.52      4.32 o 
  -2   7   8       17.07       16.71      2.11 o 
  -1   7   8       75.55       75.43      1.38 o 
   0   7   8       42.33       43.95      1.00 o 
   1   7   8       74.73       72.37      1.07 o 
   2   7   8       17.11       16.16      1.98 o 
   3   7   8      291.67      290.52      6.50 o 
   4   7   8        1.04        0.76      1.46 o 
  -3   8   8        2.84        1.24      0.84 o 
  -2   8   8        2.44        0.35      0.72 o 
  -1   8   8      244.42      239.91      2.86 o 
   0   8   8        8.04        7.48      1.12 o 
   1   8   8      244.51      235.65      3.58 o 
   2   8   8        2.51        1.27      1.70 o 
   3   8   8        2.74        3.18      1.58 o 
  -1   9   8        7.58        6.39      1.95 o 
   0   9   8       19.85       20.62      0.93 o 
   1   9   8        7.74        7.79      1.10 o 
   1   0   9      397.06      386.56      3.34 o 
   2   0   9      365.75      350.33      3.07 o 
   3   0   9      124.41      125.87      1.63 o 
   4   0   9      160.50      161.99      1.89 o 
   5   0   9        3.59        2.35      0.77 o 
   6   0   9        1.72        2.31      0.94 o 
  -6   1   9      117.83      125.88      3.03 o 
  -5   1   9       85.89       77.64      1.91 o 
  -4   1   9       95.24       91.70      1.30 o 
  -3   1   9       80.20       79.14      1.27 o 
  -2   1   9      261.30      237.78      2.30 o 
  -1   1   9      216.34      212.60      2.29 o 
   0   1   9      312.04      290.10      2.69 o 
   1   1   9      214.38      208.83      2.34 o 
   2   1   9      261.52      237.10      2.49 o 
   3   1   9       78.95       78.85      1.26 o 
   4   1   9       97.12       95.00      1.41 o 
   5   1   9       86.18       82.30      2.14 o 
   6   1   9      117.86      121.13      2.97 o 
  -6   2   9        9.74       11.05      1.04 o 
  -5   2   9      175.70      171.63      2.22 o 
  -4   2   9       74.68       76.88      0.99 o 
  -3   2   9       73.08       73.35      1.11 o 
  -2   2   9      282.25      261.30      2.42 o 
  -1   2   9      601.93      618.57      4.89 o 
   0   2   9      163.89      165.87      2.07 o 
   1   2   9      601.23      626.07      5.36 o 
   2   2   9      282.87      267.72      2.58 o 
   3   2   9       73.95       74.60      1.29 o 
   4   2   9       73.22       75.28      1.91 o 
   5   2   9      176.03      174.18      2.99 o 
   6   2   9        9.32       11.48      1.76 o 
  -6   3   9       11.85       13.47      1.03 o 
  -5   3   9       43.13       44.87      1.33 o 
  -4   3   9      178.56      175.49      1.97 o 
  -3   3   9      170.25      168.96      1.99 o 
  -2   3   9       32.15       28.06      0.87 o 
  -1   3   9      307.04      284.33      2.95 o 
   0   3   9       12.80       13.06      0.92 o 
   1   3   9      307.35      287.54      3.27 o 
   2   3   9       32.34       30.48      0.87 o 
   3   3   9      167.97      165.07      2.07 o 
   4   3   9      179.62      175.72      3.88 o 
   5   3   9       42.83       42.82      1.82 o 
   6   3   9       11.95       12.79      1.69 o 
  -5   4   9      100.45      106.41      1.94 o 
  -4   4   9       11.32       13.13      1.07 o 
  -3   4   9       15.01       15.97      0.80 o 
  -2   4   9       73.03       65.52      1.23 o 
  -1   4   9      442.51      427.86      4.01 o 
   0   4   9      124.28      126.99      2.07 o 
   1   4   9      443.46      440.21      4.53 o 
   2   4   9       73.73       67.13      1.14 o 
   3   4   9       14.66       15.23      1.40 o 
   4   4   9       11.66       12.14      1.86 o 
   5   4   9      100.33      109.54      3.22 o 
  -5   5   9      247.33      252.28      2.92 o 
  -4   5   9       47.93       49.51      1.57 o 
  -3   5   9      122.41      120.63      1.42 o 
  -2   5   9      123.96      121.93      1.58 o 
  -1   5   9       48.71       44.95      0.96 o 
   0   5   9        6.32        5.18      0.56 o 
   1   5   9       47.78       45.59      0.97 o 
   2   5   9      123.66      119.70      2.33 o 
   3   5   9      122.89      122.87      3.20 o 
   4   5   9       48.41       51.16      2.56 o 
   5   5   9      248.50      256.30      9.93 o 
  -4   6   9      123.44      126.46      2.09 o 
  -3   6   9       41.96       45.84      1.39 o 
  -2   6   9       79.96       77.92      1.65 o 
  -1   6   9      193.80      189.26      2.24 o 
   0   6   9       94.15       94.03      1.49 o 
   1   6   9      193.43      190.82      2.19 o 
   2   6   9       81.33       80.33      4.01 o 
   3   6   9       41.46       48.36      3.09 o 
   4   6   9      124.13      131.52      5.43 o 
  -3   7   9        0.71        0.43      0.71 o 
  -2   7   9       45.37       45.60      1.32 o 
  -1   7   9       41.50       43.83      1.35 o 
   0   7   9       32.77       36.40      1.09 o 
   1   7   9       41.19       42.03      1.66 o 
   2   7   9       45.67       44.82      3.11 o 
   3   7   9        0.71        2.03      1.79 o 
  -2   8   9       95.28       99.00      1.97 o 
  -1   8   9        6.82        6.67      1.92 o 
   0   8   9        1.94        1.25      0.62 o 
   1   8   9        6.63        7.16      1.10 o 
   2   8   9       95.07       98.01      4.23 o 
   0   0  10      836.50      825.13      8.84 o 
   1   0  10        8.76        9.06      0.73 o 
   2   0  10       55.96       59.79      1.19 o 
   3   0  10       25.98       25.93      0.80 o 
   4   0  10       57.59       56.51      1.28 o 
   5   0  10      122.61      119.28      1.70 o 
   6   0  10        9.99       10.94      2.04 o 
  -6   1  10       25.30       28.26      1.40 o 
  -5   1  10       10.79       11.60      0.94 o 
  -4   1  10       35.24       38.83      0.83 o 
  -3   1  10       78.16       73.26      1.35 o 
  -2   1  10      365.36      339.62      2.91 o 
  -1   1  10      185.84      164.80      1.78 o 
   0   1  10        0.14        0.34      0.52 o 
   1   1  10      187.19      167.96      1.89 o 
   2   1  10      361.61      339.50      3.31 o 
   3   1  10       77.72       73.67      1.31 o 
   4   1  10       35.58       37.72      1.25 o 
   5   1  10       10.52       10.73      1.47 o 
   6   1  10       25.67       30.96      2.51 o 
  -5   2  10       70.51       69.49      1.74 o 
  -4   2  10       39.63       43.30      1.08 o 
  -3   2  10      117.22      116.19      1.59 o 
  -2   2  10       75.54       73.55      1.28 o 
  -1   2  10      189.47      180.67      1.99 o 
   0   2  10      295.34      290.60      2.61 o 
   1   2  10      188.40      180.54      2.17 o 
   2   2  10       75.72       72.82      1.26 o 
   3   2  10      116.50      114.29      2.79 o 
   4   2  10       39.07       40.05      1.16 o 
   5   2  10       71.02       67.54      2.23 o 
  -5   3  10      285.99      290.00      3.60 o 
  -4   3  10        8.99        8.46      0.68 o 
  -3   3  10       86.41       84.13      1.59 o 
  -2   3  10      119.96      113.34      1.75 o 
  -1   3  10      156.62      154.75      2.13 o 
   0   3  10      120.60      119.53      1.89 o 
   1   3  10      154.43      154.08      2.15 o 
   2   3  10      119.34      116.46      2.36 o 
   3   3  10       86.49       83.19      2.51 o 
   4   3  10        9.38        7.60      1.44 o 
   5   3  10      286.01      294.61      5.44 o 
  -5   4  10       22.61       21.70      1.22 o 
  -4   4  10      144.23      151.51      2.59 o 
  -3   4  10      183.56      183.52      2.05 o 
  -2   4  10       93.40       91.60      1.50 o 
  -1   4  10      265.12      266.61      3.51 o 
   0   4  10       11.52        9.61      0.89 o 
   1   4  10      266.19      269.13      3.30 o 
   2   4  10       92.88       91.31      1.49 o 
   3   4  10      184.28      183.80      5.45 o 
   4   4  10      144.27      155.07      3.98 o 
   5   4  10       22.53       20.66      1.79 o 
  -4   5  10      129.33      139.75      2.21 o 
  -3   5  10       18.69       19.74      0.94 o 
  -2   5  10       59.24       62.44      1.13 o 
  -1   5  10      254.18      252.85      2.52 o 
   0   5  10        7.23        8.39      1.05 o 
   1   5  10      252.82      256.59      2.63 o 
   2   5  10       58.51       62.43      2.69 o 
   3   5  10       18.67       19.86      4.22 o 
   4   5  10      128.89      139.62      3.91 o 
  -3   6  10       26.46       28.89      1.18 o 
  -2   6  10       23.88       23.68      1.02 o 
  -1   6  10      118.66      113.66      1.96 o 
   0   6  10      127.42      128.43      1.90 o 
   1   6  10      119.26      112.88      2.49 o 
   2   6  10       23.78       25.15      2.81 o 
   3   6  10       26.56       25.29      2.94 o 
  -2   7  10       35.51       36.42      1.41 o 
  -1   7  10        3.74        3.47      1.01 o 
   0   7  10        9.49        8.03      1.22 o 
   1   7  10        3.76        4.01      1.83 o 
   2   7  10       34.72       34.37      2.69 o 
   1   0  11       45.72       42.58      1.09 o 
   2   0  11      184.77      181.69      2.06 o 
   3   0  11      234.77      244.01      2.45 o 
   4   0  11       18.69       19.05      0.78 o 
   5   0  11        0.91        0.77      0.88 o 
  -5   1  11      232.94      239.94      2.77 o 
  -4   1  11       66.17       69.04      1.60 o 
  -3   1  11       52.03       49.94      1.04 o 
  -2   1  11      182.75      169.27      1.94 o 
  -1   1  11      117.39      116.49      1.71 o 
   0   1  11      272.76      270.10      2.77 o 
   1   1  11      116.81      115.84      1.66 o 
   2   1  11      183.74      170.85      1.92 o 
   3   1  11       51.76       50.54      1.20 o 
   4   1  11       66.45       69.00      1.58 o 
   5   1  11      231.63      236.34      8.50 o 
  -5   2  11       19.95       21.32      2.20 o 
  -4   2  11      175.48      184.81      2.46 o 
  -3   2  11      132.10      126.60      2.03 o 
  -2   2  11      109.29      111.10      1.53 o 
  -1   2  11      131.76      131.22      1.80 o 
   0   2  11      233.45      237.02      2.46 o 
   1   2  11      131.76      129.23      1.85 o 
   2   2  11      109.48      113.28      1.92 o 
   3   2  11      132.46      130.11      1.90 o 
   4   2  11      173.30      183.91      4.69 o 
   5   2  11       19.76       22.00      2.26 o 
  -4   3  11       90.54       95.27      1.64 o 
  -3   3  11       19.65       18.65      1.01 o 
  -2   3  11      196.70      193.71      2.39 o 
  -1   3  11       11.40       11.47      0.92 o 
   0   3  11       29.05       26.95      1.18 o 
   1   3  11       11.05       10.67      1.02 o 
   2   3  11      195.16      195.18      2.82 o 
   3   3  11       19.74       19.14      2.70 o 
   4   3  11       90.59       97.10      4.30 o 
  -4   4  11       40.12       41.74      1.64 o 
  -3   4  11       78.87       79.15      1.59 o 
  -2   4  11       18.73       18.23      1.07 o 
  -1   4  11      162.77      162.56      2.69 o 
   0   4  11      470.21      475.35      5.07 o 
   1   4  11      162.56      166.70      2.71 o 
   2   4  11       18.80       18.24      0.86 o 
   3   4  11       78.60       80.70      2.59 o 
   4   4  11       39.77       43.84      2.37 o 
  -3   5  11        9.46        8.12      1.11 o 
  -2   5  11       29.28       28.56      1.01 o 
  -1   5  11        6.00        4.66      0.78 o 
   0   5  11       73.77       74.41      1.51 o 
   1   5  11        5.70        4.51      0.61 o 
   2   5  11       28.89       31.59      2.02 o 
   3   5  11        9.57       10.37      1.57 o 
  -2   6  11       25.50       28.92      1.34 o 
  -1   6  11      121.04      130.20      2.62 o 
   0   6  11       77.86       76.22      1.85 o 
   1   6  11      121.07      130.40      3.03 o 
   2   6  11       25.38       28.74      3.15 o 
   0   0  12       69.68       70.22      1.92 o 
   1   0  12      154.01      167.56      2.42 o 
   2   0  12       65.23       65.93      1.43 o 
   3   0  12        0.23        0.25      0.49 o 
   4   0  12      118.23      126.79      2.45 o 
  -4   1  12      179.28      180.86      2.79 o 
  -3   1  12       83.24       85.66      1.38 o 
  -2   1  12      151.60      141.51      1.90 o 
  -1   1  12       73.13       74.82      1.34 o 
   0   1  12      131.76      134.50      1.78 o 
   1   1  12       73.49       74.84      1.44 o 
   2   1  12      150.66      141.23      1.92 o 
   3   1  12       83.43       86.44      1.47 o 
   4   1  12      178.36      175.39      3.43 o 
  -4   2  12       15.27       15.58      1.16 o 
  -3   2  12       92.89      100.25      1.90 o 
  -2   2  12       55.64       58.52      1.40 o 
  -1   2  12       14.81       15.02      0.84 o 
   0   2  12       18.88       21.52      0.99 o 
   1   2  12       14.86       14.72      0.87 o 
   2   2  12       55.39       59.02      1.43 o 
   3   2  12       92.02       96.13      1.73 o 
   4   2  12       15.87       17.44      1.71 o 
  -3   3  12        0.82        0.71      0.72 o 
  -2   3  12       15.62       16.51      1.11 o 
  -1   3  12       52.05       59.04      1.70 o 
   0   3  12       22.06       24.73      1.34 o 
   1   3  12       52.70       60.16      1.48 o 
   2   3  12       15.17       17.12      1.35 o 
   3   3  12        0.82        0.96      1.10 o 
  -3   4  12       39.25       40.17      1.31 o 
  -2   4  12      181.09      183.69      2.64 o 
  -1   4  12       42.17       43.27      1.51 o 
   0   4  12       37.37       38.44      1.31 o 
   1   4  12       42.56       45.10      1.40 o 
   2   4  12      181.09      183.89      3.64 o 
   3   4  12       39.91       41.05      2.15 o 
  -2   5  12       57.46       63.78      1.54 o 
  -1   5  12       40.48       41.66      1.53 o 
   0   5  12       58.07       60.31      1.46 o 
   1   5  12       39.40       40.79      2.08 o 
   2   5  12       58.00       68.66      2.81 o 
   1   0  13       13.36       17.21      0.98 o 
   2   0  13       41.00       46.07      1.49 o 
   3   0  13       71.79       72.20      1.59 o 
  -2   1  13      115.22      114.34      1.79 o 
  -1   1  13       18.90       20.99      1.31 o 
   0   1  13      184.88      191.88      2.29 o 
   1   1  13       19.36       21.23      1.11 o 
   2   1  13      115.64      116.24      1.98 o 
  -2   2  13       86.04       84.89      1.82 o 
  -1   2  13       17.75       19.86      1.01 o 
   0   2  13       53.40       53.05      1.40 o 
   1   2  13       17.20       17.89      1.03 o 
   2   2  13       85.97       88.10      1.80 o 
  -1   3  13       19.33       18.74      1.19 o 
   0   3  13        5.28        4.77      1.10 o 
   1   3  13       19.51       20.51      2.40 o 
                                                 
